# Supplementary material for: A Multi-Objective Approach for Drug Repurposing in Preeclampsia
Source: Molecules. 2021 Feb 3;26(4):777. doi: 10.3390/molecules26040777 (PMC7913128; doi:10.3390/molecules26040777)
Supplement: Supplementary file 1 [file molecules-26-00777-s001.zip]

Archive with 1 entries (1 files):
- molecules-1034700-supplementary.rar
